# Supplementary material for: Solventless Photopolymerizable Paper Coating Formulation for Packaging Applications
Source: Polymers (Basel). 2023 Feb 21;15(5):1069. doi: 10.3390/polym15051069 (PMC10005472; doi:10.3390/polym15051069)
Supplement: Supplementary file 1 [file polymers-15-01069-s001.zip]

Archive with 1 entries (1 files):
- polymers-2194966-supplementary.pdf
